# Supplementary material for: Development of Novel Ecto-Nucleotide Pyrophosphatase/Phosphodiesterase 1 (ENPP1) Inhibitors for Tumor Immunotherapy
Source: Int J Mol Sci. 2022 Jun 26;23(13):7104. doi: 10.3390/ijms23137104 (PMC9266353; doi:10.3390/ijms23137104)
Supplement: Supplementary file 1 [file ijms-23-07104-s001.zip]

Archive with 1 entries (1 files):
- ijms-1766322-supplementary.pdf
